# Supplementary material for: Whole-exome sequencing identified a novel heterozygous variant in UBAP2L in a Chinese family with neurodevelopmental disorder characterized by impaired language, behavioral abnormalities, and dysmorphic facies
Source: Front Genet. 2024 Dec 10;15:1503048. doi: 10.3389/fgene.2024.1503048 (PMC11666500; doi:10.3389/fgene.2024.1503048)
Supplement: Supplementary file 1 [file Table2.xls]

## Sheet: Sheet1
Table S1. Candidate variants in genes whose functions matched with known phenotypes.
			Allele frequency in database
Gene	Variant	Status	local database	dbSNP database	1000 Genomes database	gnomAD database	Inheritance
UBAP2L(NM_014847.4)	c.2450_2451del/ p.Tyr818Trpfs*3	Hetero	0	0	0	0	AD(Maternal)
CUX2(NM_015267.4)	c.4223T>G(p.Met1408Arg)	Hetero	0	0	0	0	AD(Paternal)
CACNA1I(NM_021096.4)	c.5293C>T(p.Pro1765Ser)	Hetero	0	0.000057(rs1378784990 )	0	4.3e-05	AD(Paternal)
SAMD12(NM_207506.3)	c.427C>T(p.Arg143*)	Hetero	0	0.000007(rs764723335)	0	7e-06	AD(Paternal)
HERC2(NM_004667.6)	c.9255-7G>T	Hetero	0	0	0	0	AR
IQSEC1(NM_001134382.3)	c.3126T>G(p.His1042Gln)	Hetero	0	0	0	0	AR
NFASC(NM_001005388.3)	c.736T>C(p.Phe246Leu)	Hetero	0	0	0	0	AR
RERE(NM_001042681.2)	c.583G>C(p.Asp195His)	Hetero	0	0	0	0	AD(Paternal)
PLAA(NM_001031689.3)	c.2302G>A / p.Val768Ile	Hetero	0	0	0	0	AR
Abbreviations: AR, Autosomal recessive; AD,Autosomal dominant.
